# Supplementary material for: Genetics and Grain Filling Effects on Starch Properties in Wheat
Source: Foods. 2026 Jan 19;15(2):357. doi: 10.3390/foods15020357 (PMC12841252; doi:10.3390/foods15020357)
Supplement: Supplementary file 1 [file foods-15-00357-s001.zip]

Archive with 1 entries (1 files):
- foods-3892520-supplementary.xlsx
