# Supplementary material for: Genetics and Grain Filling Effects on Starch Properties in Wheat
Source: Foods. 2026 Jan 19;15(2):357. doi: 10.3390/foods15020357 (PMC12841252; doi:10.3390/foods15020357)
Supplement: Supplementary file 1 [file foods-15-00357-s001.zip › foods-3892520-supplementary.xlsx]

## Sheet: Table S1
Table S1. Grain and starch properties of the five wheat germplasms
Samples	Area(mm2)	Length-to-width ratio	Diameter(mm)	Mean Sphericity(NSP)
XN99	22.25±0.23b	1.98±0.01c	5.32±0.03b	0.94±0.01ab
dwg	21.46±0.45c	1.47±0.01e	5.22±0.05c	0.94±0.01ab
dng	23.30±0.38a	2.35±0.01a	5.44±0.04a	0.94±0.00b
dwg F1	21.87±0.18bc	1.89±0.01d	5.27±0.02bc	0.95±0.00a
dng F1	23.72±0.23a	2.19±0.01b	5.49±0.03a	0.94±0.00b
Note: Data are presented as mean ± SD. Different lowercase letters within the same column indicate significant differences (p < 0.05, n=3).

## Sheet: Table S2
Table S2. Pasting properties of starch from the five wheat germplasms
Samples	PV(cP)	TV(cP)	FV(cP)	Pasting Temperature (℃)
XN99	2747±11e	2170±19c	4506±48c	90.03±0.36a
dwg	3672±19d	2411±26b	5645±35a	86.65±0.09b
dng	5479±37a	2553±40a	4805±28b	74.33±0.14c
dwg F1	4873±30b	2184±28c	4248±26c	72.48±0.14d
dng F1	4669±21c	2051±26d	4023±30d	72.48±0.10d
Note: PV, Peak Viscosity; TV, Trough Viscosity; FV, Final Viscosity; PT, Pasting Temperature. Data are presented as mean ± SD. Different lowercase letters within the same column indicate significant differences (p < 0.05, n=3).

## Sheet: Table S3
Table S3. Thermal properties of starch from the five wheat germplasms
Samples	To(℃)	Tp(℃)	Tc(℃)	ΔH(J/g)
XN99	60.60±0.26b	65.63±0.25b	69.94±0.43b	2.41±0.06c
dwg	58.51±0.08c	61.94±0.18c	65.93±0.15c	2.79±0.03a
dng	58.09±0.59c	62.50±0.03c	66.66±0.32c	2.60±0.08b
dwg F1	55.73±0.25d	60.39±0.35d	64.86±0.48d	2.41±0.02c
dng F1	61.82±0.26a	67.16±0.33a	71.95±0.27a	2.29±0.06c
Note: To, gelatinization onset temperature; Tp, gelatinization peak temperature; Tc, gelatinization conclusion temperature; ΔH, gelatinization enthalpy. Data are presented as mean ± SD. Different lowercase letters within the same column indicate significant differences (p < 0.05, n=3).
